# Supplementary material for: Determinants of Nutrition Facts Table Use by Chinese Consumers for Nutritional Value Comparisons
Source: Int J Environ Res Public Health. 2022 Jan 7;19(2):673. doi: 10.3390/ijerph19020673 (PMC8775507; doi:10.3390/ijerph19020673)
Supplement: Supplementary file 1 [file ijerph-19-00673-s001.zip]

Archive with 1 entries (1 files):
- ijerph-1498965-supplementary.pdf
